# Supplementary material for: Evaluation of community-based heat adaptation interventions: a systematic review
Source: BMJ Public Health. 2025 Jul 15;3(2):e002332. doi: 10.1136/bmjph-2024-002332 (PMC12273142; doi:10.1136/bmjph-2024-002332)
Supplement: online supplemental file 3 [file bmjph-3-2-s003.xlsx]

## Sheet: Included studies
ANNEX 2: Included Studies
Author Year	Title	Journal	Country	Study design	Intervention	Outcome	Intervention category	Intervention Sub-Category
Abed 2021	Modelling and experimental performance investigation of a transpired solar collector and underground heat exchanger assisted hybrid evaporative cooling system	Journal of Building Engineering	Iraq	Experimental		Indoor temperature, relative humidity,	Building	MiscB
Ahrentzen 2016	Thermal and health outcomes of energy efficiency retrofits of homes of older adults	Indoor Air	USA		Energy retrofits, replace interior cabinetry, flooring, and paint with materials that had low or no volatile organic compounds (VOCs) in low income older adults	Energy consumption, temperature extremes, occupant's reported health	Building	MiscB
Arenandan 2022	Efficiency enhancement in energy production of photovoltaic modules through green roof installation under tropical climates		Malaysia				Landscape	Green roof
Ashtekar 2019	Workplace Heat Exposure Management in Indian Construction Workers Using Cooling Garment	Workplace Health and Safety	India		personal cooling garment (PCG)	dry bulb temperature, relative humidity, wet bulb globe temperature, mean weighted skin temperature	Human	Clothing
Azam 2018	A pavement-watering thermal model for SOLENE-microclimat: Development and evaluation	Urban Climate	France		pavement watering model		Landscape	Water
Bakhshoodeh 2022	Exploring the evapotranspirative cooling effect of a green faÃ§ade	Sustainable Cities and Society	Australia		green facades and shade sails	Temperature of the ambient air, gaps (areas behind the facades), and external walls behind the facades	Landscape	Green wall,shade
Bao 2022a	Experimental Study on the Modular Vertical Greening Shading in Summer	Int J Environ Res Public Health	China		modular vertical greening shading device (MVGSD): water supply mode, plant selection, and substrate preparation. Louvre shading.	Indoor temperature, humidity	Landscape	Green wall
Bao 2022b	Experiments on the cooling effect of modular vertical greening on double-glazed façade in summer		China		Green facades		Landscape	Green wall
Barišic ́ 2022	Field and Laboratory Assessment of Different Concrete Paving Materials Thermal Behavior		Croatia		Pavement		Landscape	Pavement
Barner 1984	Field evaluation of a new simplified method for cooling of heat casualties in the desert.	Military medicine	USA		mesh hammock was placed in a general purpose tent with flaps elevated to utilize wind cooling for treatment of heat casualities	Rectal temperatures, shivering	Human	MiscH
Baryla 2019	SURFACE TEMPERATURE ANALYSIS OF CONVENTIONAL ROOF AND DIFFERENT USE FORMS OF THE GREEN ROOF		Poland		Green roofs		Landscape	Green roof
Benhalilou 2020	EXPERIMENTAL INVESTIGATION OF HYGROTHERMAL BEHAVIOR OF DIRECT GREEN FACADES UNDER SEMI-ARID CLIMATE		Algeria				Landscape	Green wall
Benmarhnia 2016	A Difference-in-Differences Approach to Assess the Effect of a Heat ActionPlan on Heat-Related Mortality, and Differences in Effectiveness According to Sex, Age, and Socioeconomic Status (Montreal, Quebec)	Environmental Health Perspectives	Canada	Quasi (pre/post 2004 HAP implementation)	Heat action plan	heat-related mortality	Human	HAP
Berry 2013	Tree canopy shade impacts on solar irradiance received by building walls and their surface temperature	Building and Environment	Australia	Experimental	Tree shading	surface temperature, shade coverage, solar radiance,	Landscape	Tree
Bevilacqua 2017	Surface temperature analysis of an extensive green roof for the mitigation of urban heat island in southern mediterranean climate	Energy and Buildings	Italy	Experimental	Green roofs	surface temperature	Landscape	Green roof
Bianco 2016	Thermal behaviour assessment of a novel vertical greenery module system: first results of a long-term monitoring campaign in an outdoor test cell	Energy Efficiency	Italy	Experimental	Green walls	surface temperature (external & internal), heat flux	Landscape	Green wall
Bodin 2016	Intervention to reduce heat stress and improve efficiency among sugarcane workers in El Salvador: Phase 1	Occupational and Environmental Medicine	El Salvador		Water.Rest.Shade programme (WRS): water supplied in individual backpacks, mobile shaded rest areas and scheduled rest periods	Health data (anthropometric, blood, urine, questionnaires). Daily wet bulb globe temperatures (WBGT). individual production records.	Human	WRS
Buller 2017	Shade Sails and Passive Recreation in Public Parks of Melbourne and Denver: A Randomized Intervention	American Journal of Public Health	Australia, USA	Randomized trial	Shade sails in public parks	Increased users of shaded recreational areas (humans)	Landscape	Shade
Bustami 2022	Evaporative Cooling Effect of Water-Sensitive Urban Design: Comparing a Living Wall with a Porous Concrete Pavement System	Water (Switzerland)	Australia		Living walls	evapotranspiration?	Landscape	Green wall
Calama-Gonzalez 2019	Assessment of indoor environmental quality for retrofitting classrooms with an egg-crate shading device in a hot climate	Sustainability (Switzerland)	Spain		Egg-crate shading device		Building	Shade
Cameron 2014	What's 'cool' in the world of green faÃ§ades? How plant choice influences the cooling properties of green walls	Building and Environment	UK		green facades utilising wall shrubs and climbing plants	air and surface temperatures	Landscape	Green wall
Carnielo 2013	Optical and thermal characterisation of cool asphalts to mitigate urban temperatures and building cooling demand	Building and Environment	Italy	Experimental	Road asphalt	reflectance, emissivity, surface temperature	Landscape	Pavement
Carrasco-Tenezaca 2021	Effect of roof colour on indoor temperature and human comfort levels, with implications for malaria control: a pilot study using experimental houses in rural Gambia		Gambia				Building	Roof
Celik 2010	Evaluation of Energy Savings for Buildings with Green Roofs Having Different Vegetation		USA		Green roof		Landscape	Green roof
Chan 2016a	Evaluating the effectiveness and practicality of a cooling vest across four industries in Hong Kong	Facilities	Hong Kong		cooling vest across four selected fields (i.e. construction, outdoor cleaning and horticulture, kitchen work and work involved manual handling at the airport)	physical strain	Human	Clothing
Chan 2016b	The development of anti-heat stress clothing for construction workers in hot and humid weather	Ergonomics	Hong Kong		anti-heat stress clothing for construction workers	heat stress, thermal comfort	Human	Clothing
Chan 2017	A field study of the effectiveness and practicality of a novel hybrid personal cooling vest worn during rest in Hong Kong construction industry	J Therm Biol	Hong Kong		hybrid cooling vest (HCV) incorporated with phase change materials (PCMs) and ventilation fans	perceived exertion (RPE), thermal sensations (TS) and 7 other subjective attributes	Human	Clothing
Chao 2021	Application of a high-density temperature measurement system for the management of the kaohsiung house project	Sustainability (Switzerland)	Taiwan		photovoltaic (PV) panels on rooftops and vertical gardens on balconies,	Urban Temperature Distribution	Landscape, building	Green roof, Roof
Chau 2009	Hot weather warning might help to reduce elderly mortality in Hong Kong	International Journal of Biometeorology	Hong Kong	Quasi?	Very Hot Weather Warning	Deaths from IHD/Stroke	Human	Heat warning
Chen 2013	An experimental evaluation of the living wall system in hot and humid climate	Energy and Buildings	China	Experimental	Green walls	surface temperature (external & internal), heat flux, humidity	Landscape	Green wall
Chen 2021a	Effects of tree plantings and aspect ratios on pedestrian visual and thermal comfort using scaled outdoor experiments	Sci Total Environ	China		tree plantings	Physiological Equivalent Temperature (PET), Index of Thermal Stress (ITS)	Landscape	Tree
Chen 2021b	Integrated impacts of tree planting and aspect ratios on thermal environment in street canyons by scaled outdoor experiments		China		tree plantings		Landscape	Tree
Chicas 2020	Cooling Interventions Among Agricultural Workers: a Pilot Study		USA		Four groups: (a) no intervention, clothing as usual; (b) cooling bandana; (c) cooling vest; and (d) both the cooling bandana and cooling vest.	Body temperature	Human	Clothing
Cirrincione 2020	Green Roofs as Effective Tools for Improving the Indoor Comfort Levels of Buildings—An Application to a Case Study in Sicily		Italy	Experimental	Green roof		Landscape	Green roof
Coma 2017	Vertical greenery systems for energy savings in buildings: A comparative study between green walls and green facades	Building and Environment	Spain	Experimental			Landscape	Green roof, Green wall
Convertino 2023	A nature-based system for improving Mediterranean buildings’ performance: contribution to energy saving by heat transfer reduction and influence of climatic parameters		Italy				Landscape	Green wall
Cortes 2022	The effect of cork-based living walls on the energy performance of buildings and local microclimate	Building and Environment	Portugal		cork-based living walls	temperature, energy performance	Landscape	Green wall
Coseo 2015	Cooling the Heat Island in Compact Urban Environments: The effectiveness of Chicago’s Green Alley Program		USA		Pavement		Landscape	Pavement
Coutts 2013	Assessing practical measures to reduce urban heat: Green and cool roofs	Building and Environment	Australia		Four experimental rooftops, including a green roof (extensive green roof planted with Sedum) and a cool roof (uninsulated rooftop coated with white elastomeric paint)		Landscape, building	Green roof, Roof
Cristiano 2022	Multilayer blue-green roofs as nature-based solutions for water and thermal insulation management		Italy		Green roofs		Landscape	Green roof
Cruciol-Barbosa 2023	Experimental Assessment of the Thermal Influence of a Continuous Living Wall in a Subtropical Climate in Brazil		Brazil		Living walls		Landscape	Green wall
Cuce 2017	Thermal regulation impact of green walls: An experimental and numerical investigation	Applied energy	UK	Experimental	Green walls	surface temperature	Landscape	Green wall
Darkwa 2013	Effectiveness of an intensive green roof in a sub-tropical region		China		Green roof		Landscape	Green roof
Das 2016	Television is More Effective in Bringing Behavioral Change: Evidence from Heat-Wave Awareness Campaign in India	World Development	India		Information, Education and Communication (IEC) material	heat related mortalities	Human	Heat education
Davis 2018	How Effective is Energy-Efficient Housing? Evidence from a Field Experiment in Mexico		Mexico		Thermal insulation Expanded Polystyrene foam	Thermal comfort and electricity consumption	Building	MiscB
de'Donato 2015	Changes in the Effect of Heat on Mortality in the Last 20 Years in Nine European Cities. Results from the PHASE Project	International Journal of Environmental Research and Public Health	Greece, Finland, France, Hungary, Italy, Spain, Sweden, UK				Human	HAP
de'Donato 2018	Temporal variation in the effect of heat and the role of the Italian heat prevention plan	Public Health	Italy		Heat Health Watch Warning Systems, national heat plan	heat related mortalities	Human	HAP
de'Jesus 2017	Green faÃ§ades and in situ measurements of outdoor building thermal behaviour	Building and Environment	Spain		green wall and a bare one	temperature	Landscape	Green wall
Dehghan 2023	The Effect of Evaporative Cooling Vests on the Physiological and Perceptual Strain Indices of Construction Workers	International Journal of Environmental Health Engineering	China	Experimental	Cooling vests		Human	Clothing
Djedjig 2015	Analysis of thermal effects of vegetated envelopes: Integration of avalidated model in a building energy simulation program	Energy and Buildings	France	Experimental	Green walls	surface temperature (external & internal), heat flux, humidity	Landscape	Green wall
Dvorak 2013	Rooftop temperature reduction from unirrigated modular green roofs in south-central Texas	Urban Forestry & Urban Greening	USA	Experimental	Green roofs	Surface temperature, Air temperature, Mean daily temperature, Membrane level temperature	Landscape	Green roof
Elqattan 2021	Developing a novel solar-driven cool pavement to improve the urban microclimate	Sustainable Cities and Society	Egypt		solar-driven pavement thermoelectric system to use solar energy in combination with rainwater and/or graywater to decrease the outdoor ambient air temperature and improve the urban microclimate.	Surface temperature	Landscape	Pavement
Ferrari 2020	The use of permeable and reflective pavements as a potential strategy for urban heat island mitigation	Urban Climate	Switzerland		Reflective and permeable pavements	meteorological	Landscape	Pavement
Foiuillet 2008	Has the impact of heat waves on mortality changed in France since the European heat wave of summer 2003? A study of the 2006 heat wave	International Journal of Epidemiology	France		2003 heat warning system	heat related mortalities	Human	Heat warning
Freewan 2022	Optimizing Shading and Thermal Performances of Vertical Green Wall on Buildings in a Hot Arid Region		Jordan		Green walls		Landscape	Green wall
Gentle 2015	A Subambient Open Roof Surface under the Mid-Summer Sun	Advanced Science	Australia	Experimental	white cool roof	surface temperature	Building	Roof
Getter 2011	Seasonal heat flux properties of an extensive green roof in a Midwestern U.S. climate	Energy and Buildings	USA	Experimental	Green roofs	surface temperature, heat flux	Landscape	Green roof
Ghafarian 2022	Estimating the Evaporative Cooling Effect of Irrigation within and above Soybean Canopy		Germany				Landscape	Water
Glaser 2020	Preventing kidney injury among sugarcane workers: promising evidence from enhanced workplace interventions+B15	Occupational Environment Medicine	Nicaragua	Quasi	Rest, water,	eGFR	Human	WRS
Glaser 2022	Workplace Intervention for Heat Stress: Essential Elements of Design, Implementation, and Assessment	International Journal of Environmental Research and Public Health	Nicaragua		rest-shade-water intervention		Human	WRS
Glicksman 2016	Thermal autonomous housing for the developing world: A case study in Bhuj	GHTC 2016 - IEEE Global Humanitarian Technology Conference: Technology for the Benefit of Humanity, Conference Proceedings	India		passive cooling techniques. multilayered roof design	indoor temperature	Building	Roof
Gonçalves 2019	Influence of Green Spaces on Outdoors Thermal Comfort—Structured Experiment in a Mediterranean Climate		Portugal				Landscape	Pavement, Shade, Tree
Gouws 2022	Thermally regulated green wall façade		South Africa		Green wall facade		Landscape	Green wall
Guntor 2014	Thermal Performance of Developed Coating Material as Cool Pavement Material for Tropical Regions	JOURNAL OF MATERIALS IN CIVIL ENGINEERING	Malaysia	Experimental	Pavement Material	surface temperature, underground soil temperature, emitted radiation intensity	Landscape	Pavement
Guo 2022	Integrating phase change material in building envelopes combined with the earth-to-air heat exchanger for indoor thermal environment regulation	Building and Environment	China		PCM walls	air temperature, moisture content	Building	Roof, Wall
Haggag 2014	Experimental study on reduced heat gain through green facades in ahigh heat load climate	Energy and Buildings	UAE	Quasi - two classrooms, one green wall and one bare wall	Green walls	(1) ambient air temperature 1 maway from wall, (2) external surface temperature of wall, (3) inter-nal surface temperature of wall and (4) internal air temperatureof the room 1 m away from the internal wall.	Landscape	Green wall
Haggag 2017	Energy and Economic Performance of Plant-Shaded Building Façade in Hot Arid Climate		UAE		Green facades		Landscape	Green wall
Hall 2005	Rock albedo and monitoring of thermal conditions in respect of weathering: Some expected and some unexpected results	Earth Surface Processes and Landforms	Canada		A series of paving bricks painted in 20 per cent reflectivity intervals from black through to white	surface temperature	Landscape	Pavement
He 2017	An investigation on the thermal and energy performance of livingwall system in Shanghai area	Energy and Buildings	China	Experimental	Green walls	(1) average temperature of foliage layer; (2) exterior surface temperature ofsubstrate layer; (3) exterior surface temperature of living wall structure layer; (4) volumetric water ratio of substrate layer; (5)exterior surface temperature of common wallstructure layer.	Landscape	Green wall
Hendel 2014	Improving a pavement-watering method on the basis of pavement surface temperature measurements	Urban Climate	France	Experimental	Pavement watering		Landscape	Water
Heo 2019	The use of a quasi-experimental study on the mortality effect of a heat wave warning system in korea	International Journal of Environmental Research and Public Health	South Korea		heat wave alerts and health plans	mortality. Decreased cardiovascular and respiratory mortality was found in several subgroups including single persons, widowed people, blue-collar workers, people with no education or the highest level of education	Human	HAP
Hess 2018	Building Resilience to Climate Change: Pilot Evaluation of the Impact of India’s First Heat Action Plan on All-Cause Mortality	Journal of Environmental and Public Health	India	Pre-post	HAP: community outreach to build awareness, a probabilistic forecast and early warning system, and health care capacity building	Mortality	Human	HAP
Higashiyama 2016	Field measurements of road surface temperature of several asphalt pavements with temperature rise reducing function	Case Studies in Construction Materials	Japan	Experimental	Pavement Material	surface temperature	Landscape	Pavement
Hu 2020	Ventilation cooling/heating performance of a PCM enhanced ventilated window - an experimental study		Denmark				Building	Window
Huang 2016	Outdoor thermal environments and activities in open space: An experiment study in humid subtropical climates	Building and Environment	China		Shading shelters and vegetation cover in a playground	Universal Thermal Climate Index, Optimum Thermal Environment, self-reported Thermal Acceptable Range	Landscape	Pavement, Shade, Tree
Huang 2018	EXPERIMENTAL AND NUMERICAL VERIFICATION OF VERTICAL GREEN WALL FOR THERMAL INSULATION AND HEAT PRESERVATION ON BUILDING		alal		Green walls		Landscape	Green wall
Huang 2022	Effective interventions on health effects of Chinese rural elderly under heat exposure		China	RCT?			Human	HAP
Jaafar 2015	An experimental study on bioclimatic design of vertical greenery systems in the tropical climate		Malaysia		Green walls		Landscape	Green wall
Jaffal 2012	A comprehensive study of the impact of green roofs on building energy performance	Renewable Energy	France	Experimental	Green roofs	surface temperature, heat flux through the roof to the inside of the building, indoor air temperature, heating and cooling demand	Landscape	Green roof
Jain 2017	Experimental evaluation of insulation material on existing residential building exists in subtropical humid climatic zone		India		Solar reflectors		Building	Roof, Wall
Jareemit 2022	A Comparative Study of Cooling Performance and Thermal Comfort under Street Market Shades and Tree Canopies in Tropical Savanna Climate	Sustainability (Switzerland)	Thailand		comparison of typical street market shade structures with different settingsâ€”three roofing materials, two roof shapes, and surrounding trees with dense and sparse canopies.	Temperature?	Landscape	Shade, Tree
Jim 2011	Biophysical properties and thermal performance of an intensive green roof	Building and Environment	Hong Kong		Green roofs		Landscape	Green roof
Jing 2016	Analysis of a Community-based Intervention to Reduce Heat-related Illness during Heat Waves in Licheng, China: a Quasi-experimental Study	Biomedical and environmental sciences	China	Quasi-experimental	Three-level health care networks, Heat early warning and preparation, 24 hours consulting services, Heat-related training	Heat-related illness	Human	HAP
Joubert 2011	Safety in the heat: A comprehensive program for prevention of heat illness among workers in Abu Dhabi, United Arab Emirates	American Journal of Public Health	UAE		Safety in the Heat program: comprehensive, multimedia, economical education and awareness program	heat related illness	Human	Heat education
Karanja 2023	Sheltered from the heat? How tents and shade covers may unintentionally increase air temperature exposures to unsheltered communities	Public Health in Practice	USA	Experimental	Tents/shade		Landscape	Shade
Kevern 2012	Hot Weather Comparative Heat Balances in Pervious Concrete and Impervious Concrete Pavement Systems		USA		Pavement		Landscape	Pavement
Khan 2023	Improvement in the diagnosis and practices of emergency healthcare providers for heat emergencies after HEAT (heat emergency awareness & treatment) an educational intervention: a multicenter quasi‑experimental study	BMC Emergency Medicine	Pakistan	Quasi-experimental	Education		Human	Heat education
Ko 2022	Measuring the impacts of a real-world neighborhood-scale cool pavement deployment on albedo and temperatures in Los Angeles	Environmental Research Letters	USA		Solar reflective 'cool pavement'	Albedo, T surface, and T air	Landscape	Pavement
Kokogiannakis 2019	Experimental comparison of green facades with outdoor test cells during a hot humid season		China		Green facades		Landscape	Green wall
Kolokotsa 2018	Cool roofs and cool pavements application in Acharnes, Greece	Sustainable Cities and Society	Greece		Cool roofs and cool paving stones	indoor thermal comfort, surface temperature, thermal imaging, outdoor meteorological condition?	Landscape, building	Roof, Pavement
Koyama 2013	Identification of key plant traits contributing to the cooling effects of green façades using freestanding walls	Building and Environment	Japan	Experimental	Green walls	Surface and ambient temperatures, solar radiation	Landscape	Green wall
Kuczynski 2021	Effect of thermal mass, night ventilation and window shading on summer thermal comfort of buildings in a temperate climate	Building and Environment	Poland		night ventilation, external blinds and thermal mass during a heat wave on the thermal performance of a building during a heat wave in a temperate climate	Indoor thermal performance	Building	Window
Kumar 2016	Investigation of the Thermal Performance of Green Roof on a Mild Warm Climate		India		Green roof		Landscape	Green roof
Kuwabara 2020	Effect of ventilated workwear and working schedule on physiological and psychological responses of construction workers, no. 2: Actual investigation at an active construction site		Japan			physiological and psychological responses	Human	Clothing, WRS
Kwak 2020	Discerning the success of sustainable planning: A comparative analysis of urban heat island dynamics in Korean new towns	Sustainable Cities and Society	South Korea		New towns based on sustainability principals	LST	Landscape	MiscL
Kyriakodis 2018	Using reflective pavements to mitigate urban heat island in warm climates - Results from a large scale urban mitigation project	Urban Climate	Greece	Experimental	reflective pavements	surface temperature	Landscape	Pavement
Lee 2015	Urban heat mitigation by roof surface materials during the East Asian summer monsoon	Environmental Research Letters	South Korea		roof surface materials for heat mitigation: white roof, two green roofs (grass (Poa pratensis) and sedum (Sedum sarmentosum)), and a reference surface	temperatures both at and beneath the surface of the roof covering materials	Landscape, building	Green roof, Roof
Lee 2019	Urban woodland on intensive green roof improved outdoor thermal comfort in subtropical summer	Int J Biometeorol	Hong Kong		Intensive green roof	thermal comfort, Universal Thermal Climate Index (UTCI), physiological equivalent temperature (PET)	Landscape	Green roof
Lee 2020	Improving street walkability: Biometeorological assessment of artificial-partial shade structures in summer sunny conditions	Int J Biometeorol	Hong Kong		walkway with overhead tinted glass cover, demarcated into sunny zone and shaded zone, was equipped with hanging aluminium fins.	physiologically equivalent temperature, universal thermal climate index	Landscape	Shade
Lei 2024	Experimental comparison on the performance of radiative, reflective and evaporative cooling in extremely hot climate: A case study in Chongqing, China	Sustainable Cities and Society	China	Experimental	Cool roofs		Building	Roof
Li 1995	The effects of two different types of clothing on seasonal warm acclimatization	Int J Biometeorol	Japan		two types of clothing leaving the legs covered or uncovered/trousers or knee-length skirts	Rectal temperature	Human	Clothing
Li 1996a	Acclimatization effect on the evening fall in core temperature under the influence of two types of clothing	Experientia	Japan		Two different types of clothing - knee-length skirts or full trousers	Rectal temperatures	Human	Clothing
Li 1996b	The effects of two types of clothing on seasonal heat tolerance		Japan		two types of clothing leaving the legs covered or uncovered/trousers or knee-length skirts	Rectal temperature, mean skin temperature and the loss of body mass caused by sweating	Human	Clothing
Li 2016	Analysis of a Community-based Intervention to Reduce Heat-related Illness during Heat Waves in Licheng, China: a Quasi-experimental Study		China	Quasi-experimental	Three-level health care networks, Heat early warning and preparation, 24 hours consulting services, Heat-related training	Heat-related illness, cost-effective	Human	HAP
Li 2022a	Assessing heat stress relief measures to enhance outdoor thermal comfort: A field study in China's cold region	Sustainable Cities and Society	China		shade, mist spraying and shade+mist	Universal Thermal Climate Index (UTCI) and mean skin temperature (MST)	Landscape	Shade, Water
Li 2022b	Effectiveness Evaluation of a Primary School-Based Intervention against Heatwaves in China		China	RCT			Human	Heat education
Liang 2019	Theoretical and experimental analysis of pavement temperature variation characteristics	CICTP 2019: Transportation in China - Connecting the World - Proceedings of the 19th COTA International Conference of Transportation Professionals	China		pavement materials	surface temperature	Landscape	Pavement
Lin 2013	Impact of climatic conditions on the thermal effectiveness of an extensive green roof	Building and Environment	Taiwan		Green roof	Outdoor temperature	Landscape	Green roof
Lin 2019	Green Façade Effects on Thermal Environment in Transitional Space: Field Measurement Studies and Computational Fluid Dynamics Simulations		China		Green facade		Landscape	Green wall
Liotta 2018	Social Interventions to Prevent Heat-Related Mortality in the Older Adult in Rome, Italy: A Quasi-Experimental Study	International Journal of Environmental Research and Public Health	Italy	quasi-experimental retrospective cohort study	Long Live the Elderly (LLE) program - periodic assessment of their social and health needs, health promotion campaigns (i.e., “Tips for hot weather”), assistance in handling bureaucratic matters or seeking formal or informal care and to provide details of the office, active from 8 a.m.–5 p.m., Monday–Friday, to contact if necessary; (b) to strengthen the community network around sick and/or socia…	heat-related mortality	Human	HAP
Lou 2021	An intervention study of the rural elderly for improving exposure, risk perception and behavioral responses under high temperature		China			temperature exposure, risk perception and coping behaviors	Human	HAP
Luque 2020	Knowledge and Practices to Avoid Heat-Related Illness among Hispanic Farmworkers along the Florida-Georgia Line	Journal of Agromedicine	USA		2-hour OSHA heat illness prevention training, including evaluation of a heat safety mobile app	heat stress symptoms	Human	Heat education
MacIvor 2011	Performance of dryland and wetland plant species on extensive green roofs		Canada				Landscape	Green roof
Maideen 2023	Optimal low-cost cooling strategies for infant strollers during hot weather	Ergnomics	Australia	Experimental	Fans		Human	Fan
Manso 2016	Thermal analysis of a new modular system for green walls	Journal of Building Engineering	Portugal	Experimental	Green walls	interior surface temperature, heat flux	Landscape	Green wall
Martínez-Solanas 2019	Temporal changes in temperature-related mortality in Spain and effect of the implementation of a Heat Health Prevention Plan	Environmental Research	Spain		Heat-health prevention plan	heat related mortalities	Human	HAP
Mattern 2000	A Community-Based Assessment of Heat-Related Morbidity in North Philadelphia	Environmental Research	USA		heat related health education	KAP	Human	Heat education
Mballo 2021	Impact of well-watered trees on the microclimate inside a canyon street scale model in outdoor environment	Urban Climate	France		north-south oriented canyon street, well-watered trees	Air temperature, relative humidity, wall temperature, conductive and radiation fluxes as well as tree transpiration	Landscape	Tree
Mehiriz 2018	The Effect of an Automated Phone Warning and Health Advisory System on Adaptation to High Heat Episodes and Health Services Use in Vulnerable Groups—Evidence from a Randomized Controlled Study		Canada	RCT			Human	Heat warning
Middel 2016	Impact of shade on outdoor thermal comfort-a seasonal field study in Tempe, Arizona	Int J Biometeorol	USA		photovoltaic/solar canopy shade, tree shade	thermal comfort, temperature	Landscape	Shade, Tree
Middel 2020	Solar reflective pavements-A policy panacea to heat mitigation?	Environmental Research Letters	USA		solar reflective coating on pavement	MaRTy, a mobile platform that measures air, surface, and mean radiant temperature	Landscape	Pavement
Moghbel 2017	Environmental benefits of green roofs on microclimate of Tehran with specific focus on air temperature, humidity and CO2 content	Urban Climate	Iran	Experimental	Green roofs	surface temperature, humidity	Landscape	Green roof
Monteiro 2017	Functional green roofs: Importance of plant choice in maximising summertime environmental cooling and substrate insulation potential	Energy and Buildings	UK	Experimental	Green roofs	surface temperature, heat flux, radiation	Landscape	Green roof
Morabito 2011	Heat-related mortality in the Florentine area (Italy) before and after the exceptional 2003 heat wave in Europe: an improved public health response?	International Journal of Biometeorology	Italy	Quasi (pre/post 2003)	Heat-Health Warning System (HHWS)	heat-related mortality	Human	Heat warning
Morau 2012	Performance Evaluation of Green Roof for Thermal Protection of Buildings In Reunion Island	2nd International Conference on Advances in Energy Engineering	France	Experimental	Green roofs	ambient temperature, heat flux	Landscape	Green roof
Muharam 2016	Thermal Performance of the Extensive Green Roofs in Hot Dry Climate	International Journal of Advanced Engineering Research and Science	Saudi Arabia	Experimental	Green roof		Landscape	Green roof
Muselli 2010	Passive cooling for air-conditioning energy savings with new radiative low-cost coatings	Energy and Buildings	France	Experimental	Roof materials/paint	surface temperature	Building	Roof
Natsume 1988	Field studies of clothing microclimate temperatures in human subjects during normal daily life	J Hum Ergol (Tokyo)	Japan		Clothing	Body temperature	Human	Clothing
Nitschke 2016	Evaluation of a heat warning system in Adelaide, South Australia, using case-series analysis	BMJ Open	Australia	Quasi? (2009 & 2014 heatwaves)	heat warning system	daily ambulance call-outs, hospital admissions, emergency presentations and mortality data	Human	Heat warning
Nitschke 2017	Heat Health Messages: a Randomized Controlled Trial of a Preventative Messages Tool in the Older Population of South Australia	International Journal of Environmental Research and Public Health	Australia	RCT	evidence	Knowledge, self-reported heat stress, behavior modification	Human	Heat education
Nori 2013	Testing the performance of a green wall system on an experimental building in the summer		Spain		Green walls		Landscape	Green wall
Nugroho 2020	The effect of vertical gardens on temperature and CO2 levels in urban housing		Malaysia				Landscape	Green wall
NyukHien 2007	Study of thermal performance of extensive rooftop greenery systems in the tropical climate	Building and Environment	Singapore		Skyrise greenery approach/programme recently to promote the greening of buildings/green roofs	Air temperature,	Landscape	Green roof
Olivieri 2013	Experimental measurements and numerical model for the summer performance assessment of extensive green roofs in a Mediterranean coastal climate	Energy and Buildings	Italy	Experimental	Green roofs	ambient temperature, heat flux	Landscape	Green roof
Olivieri 2014	Experimental study of the thermal-energy performance of an insulated vegetal facade under summer conditions in a continental mediterranean climate	Building and Environment	Spain		Vegetal finishing, formed by plants and substrate, on the thermal-energy performance of an insulated facade under summer conditions		Landscape	Green wall
Olivieri 2017	An experimental method to quantitatively analyse the effect of thermal insulation thickness on the summer performance of a vertical green wall	Energy and Buildings	Spain	Experimental	Green walls	External surface temperature between the sheet metal layer andthe panel’s felt layer (ExST).- Surface temperature between the panel and the extrudedpolystyrene (PaST);- Surface temperature on the interior surface of the extrudedpolystyrene, inside the module (InST).	Landscape	Green wall
Orlando 2021	The Effectiveness of Intervening on Social Isolation to Reduce Mortality during Heat Waves in Aged Population: A Retrospective Ecological Study		Italy				Human	HAP
Ouldboukhitine 2013	Impact of green roof in building energy performance	First International Conference on Bio-based Building Materials	France	Experimental	Green roof		Landscape	Green roof
Pandey 2012	Experimental investigation on green roofs over buildings		India	Experimental	Green roof		Landscape	Green roof
Park 2022	Effects of a Cool Roof System on the Mitigation of Building Temperature: Empirical Evidence from a Field Experiment		South Korea				Building	Roof
Perez 2017	Green facade for energy savings in buildings: The influence of leaf area index and facade orientation on the shadow effect	Applied energy	Spain	Experimental	Green walls	solar radiation, leaf area index	Landscape	Green wall
Perini 2011	Vertical greening systems and the effect on air flow and temperature on the building envelope	Building and Environment	Netherlands		green facades and a living wall system	wind velocity and its effect on the thermal resistance	Landscape	Green wall
Perini 2016	Vertical greening systems evaporation measurements: does plant species influence cooling performances?		Italy		Vertical green system		Landscape	Green wall
Pianella 2020	Effects of substrate depth and native plants on green roof thermal performance in South-East Australia		Australia		Green roofs		Landscape	Green roof
Pichlhöfer 2023	Influence of Facade Greening with Ivy on Thermal Performance of Masonry Walls	Sustainability (Switzerland)	Austria	Experimental	Green walls		Landscape	Green wall
Pisello 2014	Experimental analysis of natural gravel covering as cool roofing and cool pavement	Sustainability (Switzerland)	Italy		low-cost and local gravel coverings for roofs and urban paving, properly selected for their natural high albedo characteristics.	solar reflectance, thermal emissivity/surface temperature	Landscape, Building	Green roof, Roof
Pompeii II 2010	Assessing urban heat island mitigation using green roofs: a hard ware scale modeling approach		USA		Green roofs		Landscape	Green roof
Pumo 2023	Climate adaptive urban measures in Mediterranean areas: Thermal effectiveness of an advanced multilayer green roof installed in Palermo (Italy)	Building and Environment	Italy	Experimental	Green Roof		Landscape	Green Roof
Qian 2020	Investigation on airport landscape cooling associated with irrigation: A case study of Adelaide airport, Australia	Sustainability (Switzerland)	Australia		Irrigation cooling of the airport buffer area.	air temperature	Landscape	Water
Qin 2022	Experimental and Numerical Analysis on Effect of Passive Cooling Methods on an Indoor Thermal Environment Having Floor-Level Windows	Sustainability (Switzerland)	Japan		floor-level windows for natural ventilation	outdoor/indoor temperature, humidity	Building	Window
Rahman 2022	Effects of Green Roof in Reducing Surface Temperature and Addressing Urban Heat Island in Tropical Climate of Malaysia	Journal of Design and Built Environment	Malaysia	Experimental	green roof and conventional non-green roof	Urban heat island effect	Landscape	Green roof
Razzaghmanesh 2016	Ventilation cooling/heating performance of a PCM enhanced ventilated window - an experimental study	Urban Forestry & Urban Greening	Australia	Experimental	Green roofs	ambient temperature, heat flux	Landscape	Green roof
Razzaghmanesh 2017	Thermal performance investigation of a living wall in a dry climate of Australia	Building and Environment	Australia	Experimental	Green walls	surface temperature, relative humidity	Landscape	Green wall
Razzak 2022	Impact of community education on heat-related health outcomes and heat literacy among low-income communities in Karachi, Pakistan: a randomised controlled trial	BMJ global health	Pakistan	RCT	Heat education	Mortality, hospital visits, KAP	Human	Heat education
Robbiati 2022	Vegetative and thermal performance of an extensive vegetated roof located in the urban heat island of a semiarid region	Building and Environment	Argentina		vegetated-microcosm treatments during 15 months with different species composition and growth form combinations	Outdoor temperature	Landscape	Green roof
Safikhani 2014	Thermal Impacts of Vertical Greenery Systems		Malaysia		Vertical green system		Landscape	Green wall
Saify 2023	Effects of green roofs and vertical greenery systems on building thermal comfort in dry climates: an experimental study		Algeria	Experimental	Green roof, vertical green systems		Landscape	Green roof, Green wall
Salvalai 2019	EXPERIMENTAL ANALYSIS OF DIFFERENT INSULATED FAÇADE TECHNOLOGIES IN SUMMER CONDITION		Italy				Building	Wall
Santos 2022	The effect of the participatory heat education and awareness tools (HEAT) intervention on agricultural worker physiological heat strain: results from a parallel, comparison, group randomized study	BMC Public Health	USA	Quasi	heat education and awareness	heat strain	Human	Heat education
Schifano 2012	Changes in the effects of heat on mortality among the elderly from 1998–2010: results from a multicenter time series study in Italy	Environmental Health	Italy	Quasi (pre/post 2003)	heat prevention program 2003	heat-related mortality	Human	HAP
Seifeddine 2022	Experimental Investigation on Evaporation Rate for Enhancing Evaporative Cooling of Pervious Pavement Containing Recycled Rubber		France		Pavement		Landscape	Pavement
Seo 2023	A Comparative Experimental Study of Green Roofs Based on Radiation Budget and Surface Energy Balance		South Korea		Green roofs		Landscape, Building	Green roof, roof
Serra 2017	A novel vertical greenery module system for building envelopes: The results and outcomes of a multidisciplinary research project		Italy		Green walls		Landscape	Green wall
Sethupathy 2022	An analysis on efficient Vertical Greening for exterior application in hot and humid Climate		China, Malaysia, Nijeria, Singapore, Thailand		Vertical green system		Landscape	Green wall
Shafique 2017	Application of green blue roof to mitigate heat island phenomena and resilient to climate change in urban areas: A case study from Seoul, Korea	Journal of Water and Land Development	South Korea		Green blue roof in School building	Surface temperature	Landscape	Green roof
Shah 2023	Porous plant form-induced amplification of evapotranspiration for enhanced cooling in vertical greenery systems	Building and Environment	Singapore	Experimental	vertical greenery systems		Landscape	Green wall
Shashua-Bar 2010	The influence of trees and grass on outdoor thermal comfort in a hot-arid environment	INTERNATIONAL JOURNAL OF CLIMATOLOGY	Israel	Experimental	Tree/mesh shading	physiologically equivalent’ temperature	Landscape	Shade, Tree
Shimazaki 2022	Improving outdoor human-thermal environment by optimizing the reflectance of water-retaining pavement through subjective field-based measurements	Building and Environment	Japan		water-retaining pavements were compared to a conventional asphalt pavement.	surface temperature, air temperature, humidity	Landscape	Pavement
Sisco 2017	Roof top gardens as a means to use recycled waste and A/C condensate and reduce temperature variation in buildings	Building and Environment	Lebanon		Roof garden - recycled material as garden substrate	Temperature	Landscape	Green roof
Solcerova 2017	Do green roofs cool the air?	Building and Environment	Netherlands		sedum-covered green roofs	air temperature right above the roof surface	Landscape	Green roof
Solcerova 2018	Uchimizu: A cool(ing) tradition to locally decrease air temperature	Water (Switzerland)	Netherlands		Uchimizu: water is sprinkled around houses to cool the ground surface and air by evaporation	dense three-dimensional Distributed Temperature Sensing (DTS) setup was used to measure air temperature with high spatial and temporal resolution within one cubic meter of air above an urban surface.	Landscape	Water
Song 2013	Wetlands are an effective green roof system	Building and Environment	South Korea	Experimental	Green roofs	rooftop Temperature, humidity and precipitation	Landscape	Green roof
Sorensen 2023	Climate and health capacity building for health professionals in the Caribbean: A pilot course	Frontiers in Public Health	USA	Pre-post	Heat awareness		Human	Heat education
Speroni 2022	Experimental Assessment of the Reflection of Solar Radiation from Facades of Tall Buildings to the Pedestrian Level	Sustainability (Switzerland)	Italy		scaled prototypes with different shapes (classic vertical facade, 10% tilted facade, curved concave facade) and different finishing materials (representative of extremes in re-flectance properties of building materials)	Solar reflectance	Building	Wall
Stella 2021	Effects of conventional, extensive and semi-intensive green roofs on building conductive heat fluxes and surface temperatures in winter in Paris	Building and Environment	France		green roofs	surface and building envelope temperatures, conductive heat fluxes	Landscape	Green roof
Sudimac 2018	Experimental study on reducing temperature using modular system for vegetation walls made of perlite concrete		Serbia		Green walls		Landscape	Green wall
Suklje 2016	On detailed thermal response modeling of vertical greenery systems as cooling measure for buildings and cities in summer conditions	Energy	Slovenia	Experimental	Green walls	heat flux	Landscape	Green wall
Susorova 2013	A model of vegetated exterior facades for evaluation of wall thermal performance	Building and Environment	China	Experimental	Green walls	Outdoor air temperature, Surface temperatures, Air temperature within the vegetation layer 5 cm from the façade, Relative humidity, Wind speed near the façade, Total horizontal solar radiation	Landscape	Green wall
Susorova 2014	The effects of climbing vegetation on the local microclimate, thermal performance, and air infiltration of four building facade orientations	Building and Environment	USA	Experimental	Green walls	Solar radiation, Outdoor air temperature and relative humidity near the bare and vegetated facades (approximately 5 cmaway from thewall), Indoor air temperatures and relative humidity in each room, Surface temperatures of the bare exterior facades, Surface temperatures, Air velocity near the bare and vegetated facades (approximately 15 cm away from the wall).	Landscape	Green wall
Syafii 2016	Experimental Study on the Influence of Urban Water Body on Thermal Environment at Outdoor Scale Model		Japan				Landscape	Water
Takahashi 2015	Community Trial on Heat Related-Illness Prevention Behaviors and Knowledge for the Elderly	International Journal of Environmental Research and Public Health	Japan	heat health warning (HHW), HHW and water delivery (HHW+W), and control groups.	heat health warning (HHW), HHW and water delivery (HHW+W), and control groups.	behavior modification during heat (nighttime AC use, water intake, cooling body, reduced activities in heat, improved hat or parasol use) and knowledge about heat-related illnesses	Human	Heat warning
Takebayashi 2012	Study on Surface Heat Budget of Various Pavements for Urban Heat IslandMitigation	Advances in Materials Science and Engineering	Japan	Experimental	Pavement Material	surface temperature, solar reflectance, latent heat flux	Landscape	Pavement
Tan 2015	Impact of plant evapotranspiration rate and shrub albedo on temperature reduction in the tropical outdoor environment	Building and Environment	Singapore		Green roof	mean radiant temperature (tmrt)	Landscape	Green roof
Tan 2020	Building envelope integrated green plants for energy saving	Energy Exploration & Exploitation	China				Landscape	Green wall
Tang 2019	Experimental study of the thermal performance of an extensive green roof on sunny summer days		China	Experimental	Green roof		Landscape	Green roof
Tomasella 2022	Green roof irrigation management based on substrate water potential assures water saving without affecting plant physiological performanc		Italy		Green roof		Landscape	Water
Tseng 2022	A study of green roof and impact on the temperature of buildings using integrated IoT system		Taiwan	Experimental	Green roof		Landscape	Green roof
Tudiwer 2017	The effect of living wall systems on the thermal resistance of the facade	Energy and Buildings	Austria	Experimental	Green walls	surface temperature, air temperature, heat flux, heat resistance	Landscape	Green wall
Ulpiani 2019	Thermal comfort improvement in urban spaces with water spray systems: Field measurements and survey	Building and Environment	Italy		overhead water mist cooling system	UTCI, temperature	Landscape	Water
Vanos 2022	Evaporative misters for urban cooling and comfort: effectiveness and motivations for use		USA				Landscape	Water
Vasquez 2020	Hygrothermal Potential of Applying Green Screen Façades in Warm-dry Summer Mediterranean Climates		Chile		Green facades		Landscape	Green wall
Vellingiri 2020	Combating climate change-induced heat stress: Assessing cool roofs and its impact on the indoor ambient temperature of the households in the Urban slums of Ahmedabad	Indian Journal of Occupational and Environmental Medicine	India		cool roof interventions were compared with the nonintervention-roof types, namely, tin, asbestos/cement sheet, and concrete	Indoor temperature, humidity	Building	Roof
Vox 2017	Green façades to control wall surface temperature in buildings	Building and Environment	Italy		Three vertical walls, made with perforated bricks	temperature, humidity	Landscape	Green wall
Wang 2011	Applying Modular Greening Technology in Living Walls of Shanghai Expo		China		Vertical gardens		Landscape	Green wall
Wang 2018	Experimental investigation on the influence of evaporative cooling of permeable pavements on outdoor thermal environment	Building and Environment	China		two widely used permeable paving materials, sintered ceramic porous brick (CB) and open-graded permeable concrete (PC)	evaporative cooling performance	Landscape	Pavement
Wegman 2018	Intervention to diminish dehydration and kidney damage among sugarcane workers	Scandinavian Journal of Work, Environment & Health	El Salvador	Quasi	water, rest, shade	eGFR	Human	WRS
Weinberger 2018	Effectiveness of National Weather Service heat alerts in preventing mortality in 20 US cities	Environ Int	USA		Heat alerts/ advisories/ warnings Q31	Mortality rates	Human	Heat warning
Weinberger 2021	Heat warnings, mortality, and hospital admissions among older adults in the United States		USA			Hospitalisation and mortality	Human	MiscH
Widiastuti 2018	Vertical Greenery System as the Passive Design Strategy for Mitigating Urban Heat Island in Tropical Area: A Comparative Field Measurement Between Green Facade and Green Wall		Indonesia		Vertical green system		Landscape	Green wall
Wilkinson 2015	Retrofitting housing with lightweight green roof technology in Sydney, Australia, and Rio de Janeiro, Brazil	Sustainability (Switzerland)	Australia, Brazil	Experimental	green roof retrofitting: portable small-scale modules	thermal performance	Landscape	Green roof
Wilkinson 2016	Evaluating the Thermal Performance of Retrofitted Lightweight Green Roofs and Walls in Sydney And Rio de Janeiro.		Australia, Brazil		Green roofs, green walls		Landscape	Green roof, Green wall
Wong 2010	Thermal evaluation of vertical greenery systems for building walls	Building and Environment	Singapore	Experimental	Green walls	Surface and ambient temperatures, solar radiation	Landscape	Green wall
Xu 2018	Effective analysis of a community-based intervention during heat waves to improve knowledge, attitude and practice in a population in Licheng District, Jinan City, China	Journal of Public Health	China	Quasi-experimental	government issues subsidies to workers when the temperature is high; (ii) workers can adjust their work time according to the daily peak temperatur	KAP	Human	HAP
Yaakob 2019	Solar-Powered Cooling System for Residential Building		Malaysia				Landscape	Green wall
Yang 2017	Role of work uniform in alleviating perceptual strain among construction workers		Hong Kong		new construction work uniform	Perceptual Strain Index (PeSI) and heat stressors including wet bulb globe temperature (WBGT), estimated workload (relative heart rate),	Human	Clothing
Yang 2023	Optimisation of Building Green Performances Using Vertical Greening Systems: A Case Study in Changzhou, China		China		Vertical green system		Landscape	Green wall
Yildirim 2023	Green Roofs, Vegetation Types, Impact on the Thermal Effectiveness: An Experimental Study in Cyprus		Greece		Green roof		Landscape	Green roof
Yin 2017	Cooling effect of direct green façades during hot summer days: An observational study in Nanjing, China using TIR and 3DPC data	Building and Environment	China	Experimental	Green walls	surface temperature, cooling effect	Landscape	Green wall
Yuan 2016	Highly reflective roofing sheets installed on a school building to mitigate the urban heat island effect in Osaka	Sustainability (Switzerland)	Japan		highly reflective (HR) roofs in a school	solar reflectivity, monthly and annual thermal loads, including the cooling load and heating load of the top floor	Building	Roof
Yüksel 2020	An Experimental Evaluation of the Thermal Performance of Felt Type Vegetated Facade System		Turkey				Landscape	Green wall
Zhang 2020	Cooling effect and control factors of common shrubs on the urban heat island effect in a southern city in China		China				Landscape	Tree
Zhang 2021	Variation of rooftop thermal environment with roof typology: a field experiment in Kitakyushu, Japan	Environ Sci Pollut Res Int	Japan		green roof (GR), wooden roof (WR), and shaded roof (SR)	solar radiation, air temperature, and relative humidity, diurnal temperature	Landscape, Building	Green roof, Roof
Zhao 2018	Impacts of cooling intervention on the heat strain attenuation of construction workers	Int J Biometeorol	Hong Kong		cooling vest	Micrometeorological (wet-bulb globe temperature [WBGT]), physiological (tympanic temperature and heart rate), and perceptual (ratings of perceived exertion [RPE] and thermal sensation)	Human	Clothing
Zhen 2022	Thermal effects of vertical greening with creepers in different life stages on the outdoor environment under a cold climate.		China		Green walls		Landscape	Green wall
Zheng 2019	Dry mist systems and its impact on thermal comfort for the tropics	Sustainable Cities and Society	Singapore		air-assisted Dry Mist systems	Thermal comfort	Landscape	Water
Zheng 2020	An experimental study of vertical greenery systems for window shading for energy saving in summer		Singapore		Green walls		Landscape	Green wall
Zhou 2013	A Field Study of Thermal Comfort in Outdoor and Semi-outdoor Environments in a Humid Subtropical Climate City		China				Landscape	Shade
								t
