# Supplementary material for: Evaluation of community-based heat adaptation interventions: a systematic review
Source: BMJ Public Health. 2025 Jul 15;3(2):e002332. doi: 10.1136/bmjph-2024-002332 (PMC12273142; doi:10.1136/bmjph-2024-002332)
Supplement: online supplemental file 6 [file bmjph-3-2-s006.xlsx]

## Sheet: Export Summary
	ANNEX 5 - Risk of Bias
	This document was exported from Numbers. Each table was converted to an Excel worksheet. All other objects on each Numbers sheet were placed on separate worksheets. Please be aware that formula calculations may differ in Excel.
	Numbers Sheet Name	Numbers Table Name	Excel Worksheet Name
	Data Extraction
		Table 1	Data Extraction
	ROB1
		Table 1	ROB1
	Robbins
		Table 1	Robbins

## Sheet: Data Extraction
ABSTRACTED REFS	Study Details						Intervention Details									Outcomes
Include in new meta	Author	Year of publication	Journal	Study design	Country	Setting	Period of Intervention	Target population	Intervention details	Intervention theory/framework	Duration of Intervention	Intervention delivered through	Duration of Follow up	Number of Participants	Comparison group	Outcome definition	Intervention numerator	Intervention denominator	Control numerator	Control denominator	RR, CI (95 %)	Intervention Mean ± S.D (No. of Participants)	Control Mean ± S.D (No. of Participants)	OVERALL STUDY LIMITATIONS	Comments

## Sheet: ROB1
ANNEX 5 - Risk of Bias
	Randomization		Allocation concealment		Blinding		Incomplete outcome data (attrition bias)		Selective Reporting		Other Bias
	Author's Judgement (high, low or unclear risk)	Support for judgement	Author's Judgement (high, low or unclear risk)	Support for judgement	Author's Judgement (high, low or unclear risk)	Support for judgement	Author's Judgement (high, low or unclear risk)	Support for judgement	Author's Judgement (high, low or unclear risk)	Support for judgement
Buller 2017	Low	We conducted a stratified randomized pretest–posttest controlled design study by enrolling PRAs within public parks	Low	After completion of the pretest assessment, parks were randomized by an independent biostatistician in an unequal 1:3 allocation ratio to treatment (shaded) versus control (unshaded) stratified by city, wave, and pretest use of the study PRA.	High	The project biostatistician was blinded to conditions, and the independent biostatistician had no further role in the project. Since the study is testing shade sails, it is not possible to blind the participants	Unclear	One park in Melbourne was eliminated after randomization because park renovations substantially altered PRA amenities during posttesting. An extra park was enrolled in Denver.	Unclear		High
Huang 2022	Low	Participants selected via random sampling	Unclear		High	Basic characteristics indicators were collected by face-to-face questionnaire. After controlling the variation in basic characteristics, the participants were randomly divided into control group, education group, subsidy support group, and cooling- spray group. Three participants dropped out for personal reasons during the survey and forty-one were left for final analyses. For education intervent…	Low	3/44 participants dropped out only.	Low	The authors discuss all relevant findings, including both significant and non-significant results, which contributes to the overall integrity of the trial’s conclusions and lowers the risk of selective reporting.	High
Li 2022b	Unclear	While there is evidence of randomization by choosing one school as an intervention and the other as a control, there are potential risks of bias due to selection based on willingness to participate.and no detail is given on the randomisation process. Authors state, ‘One school was randomly chosen as the intervention school and the other one as the control school. Considering their understanding a…	High	The process of how the selection of schools occurred is not described in detail. And since the schools were selected on their willingness to participate, there is a good chance the participants and the staff were somewhat aware of the intervention.	High	There is no mention in the paper whether participants were blinded which could introduce bias. And since the schools were selected on their willingness to participate, there is a good chance the participants and the staff were somewhat aware of the intervention.	Low	The male students accounted for 52.9% and 53.1%, respectively, before and after intervention at the intervention school, whereas the percentage of male students at the control school was 59.0% and 58.4%, respectively. - this gives an idea that the dropout rate was negligible.	Low	KAP scores have been thoroughly discussed	High
Mehiriz 2018	Low	Participants were randomly assigned to the treatment group and control group.	Unclear	The random assignment was based on telephone numbers to preclude the risk of intergroup contamination. People with the same phone number were thus randomly assigned to the experimental or control group using STATA software.	Low	Respondents did not know if they belonged to the treatment or control group when they responded to the first two surveys and, thus, their decision to respond to these surveys or not were not correlated with their experimental/control status in the project.	High	There is significant reduction in sample size at the end of the intervention	Low	The authors discuss all relevant findings, including both significant and non-significant results,	High
Nitschke 2017	Low	The participants were entered into a data base and electronically randomized into the two groups (intervention or control) using the Stata 13 statistical package “set seed” command	Low	Since participants were randomly allocated based on the use of a database, this helps ensure that the recruiters did not influence groups.	Unclear	Participants in the intervention group were sent an introductory letter accompanied by the intervention package containing extra information. The intervention package comprised an information sheet that provided information on how to deal with extreme heat conditions; a “Top Tips Heat-Health Card” (this laminated card was to accompany the “Beat the Heat” Fridge Magnet) (to be viewed in the Supple…	High	The participation rate post randomization was 68% and similar for the two groups	Low	A thorough analysis has been conducted	High
Razzak 2022	Low	Cluster-randomised	High	The randomisation sequence was not concealed or blinded	High	The randomisation sequence was not concealed or blinded	High	25% of initial sample dropped out	Low	A thorough analysis has been conducted	High
				Human

## Sheet: Robbins
	ANNEX 5 - Risk of Bias
D1	Bias due to confounding
D2	Bias due to selection of participants
D3	Bias in classification of interventions
D4	Bias due to deviations from intended interventions
D5	Bias due to missing data
D6	Bias in measurement of outcomes
D7	Bias in selection of reported result
